# Supplementary material for: QTL Mapping for Leaf Rust Resistance in a Common Wheat Recombinant Inbred Line Population of Doumai/Shi4185
Source: Plants (Basel). 2025 Oct 9;14(19):3113. doi: 10.3390/plants14193113 (PMC12526481; doi:10.3390/plants14193113)
Supplement: Supplementary file 1 [file plants-14-03113-s001.zip]

Archive with 1 entries (1 files):
- plants-3857649-supplementary.pdf
